# Supplementary material for: An evolutionary perspective on the relationship between kinetochore size and CENP-E dependence for chromosome alignment
Source: J Cell Sci. 2024 Dec 19;137(24):jcs263466. doi: 10.1242/jcs.263466 (PMC11827601; doi:10.1242/jcs.263466)
Supplement: Table S1. Information on the species and source of the proteomes used in this study for the phylogenetic analysis. [file joces-137-263466-TableS1.xlsx]

## Sheet: species_data
Species name	Species ID	BUSCO complete	BUSCO fragmented	BUSCO missing	Taxonomy	Proteome source
Bradysia coprophila	BCOP	0.998	0	0.002	Diptera	https://www.ncbi.nlm.nih.gov/assembly/GCF_014529535.1/
Hemetia illucens	HILL	0.992	0.001	0.007	Diptera	https://www.ncbi.nlm.nih.gov/assembly/GCF_905115235.1/
Lucilia cuprina	LCUP	0.995	0.003	0.002	Diptera	https://www.ncbi.nlm.nih.gov/assembly/GCF_000699065.1/
Culex pipiens	CPIP	0.967	0.003	0.03	Diptera	https://www.ncbi.nlm.nih.gov/assembly/GCF_016801865.1/
Ceratitis capitata	CCAP	0.995	0.001	0.004	Diptera	https://www.ncbi.nlm.nih.gov/assembly/GCF_000347755.3/
Glossina morsitans	GMOR	0.896	0.026	0.078	Diptera	https://vectorbase.org/vectorbase/app/record/dataset/TMPTX_gmorYale
Bactrocera dorsalis	BDOR	0.993	0.001	0.006	Diptera	https://www.ncbi.nlm.nih.gov/datasets/genome/GCF_023373825.1/
Drosophila melanogaster	DMEL	0.993	0.002	0.005	Diptera	https://www.ensembl.org/Drosophila_melanogaster/Info/Index
Macrosteles quadrilineatus	MQUA	0.974	0.002	0.024	Hemiptera	https://www.ncbi.nlm.nih.gov/datasets/genome/GCF_028750875.1/
Homalodisca vitripennis	HVIT	0.901	0.026	0.073	Hemiptera	https://www.ncbi.nlm.nih.gov/assembly/GCF_021130785.1
Diaphorina citri	DCIT	0.736	0.148	0.116	Hemiptera	https://www.ncbi.nlm.nih.gov/assembly/GCF_000475195.1/
Acyrthosiphon pisum	APIS	0.952	0.014	0.034	Hemiptera	https://www.ncbi.nlm.nih.gov/assembly/GCA_005508785.1
Nilaparvata lugens	NLUG	0.952	0.017	0.031	Hemiptera	https://www.ncbi.nlm.nih.gov/assembly/GCF_014356525.1
Rhodnius prolixus	RPRO	0.865	0.057	0.078	Hemiptera	http://ftp.ensemblgenomes.org/pub/metazoa/release-52/fasta/rhodnius_prolixus/
Myzus persicae	MPER	0.94	0.019	0.041	Hemiptera	https://bipaa.genouest.org/sp/myzus_persicae/download/genome/v2.0/
Cimex lectularius	CLEC	0.984	0.002	0.014	Hemiptera	https://www.ncbi.nlm.nih.gov/datasets/genome/GCA_001460545.1/
Laodelphax striatellus	LSTR	0.915	0.045	0.04	Hemiptera	https://www.ncbi.nlm.nih.gov/datasets/genome/GCA_003335185.2/
Oncopeltus fasciatus	OFAS	0.726	0.221	0.053	Hemiptera	https://www.ncbi.nlm.nih.gov/assembly/GCA_000696205.2
Moloidogyne javanica	MJAV	0.722	0.055	0.223	Nematoda	https://parasite.wormbase.org/Meloidogyne_javanica_prjeb8714/Info/Index/
Diploscapter pachys	DPAC	0.739	0.04	0.221	Nematoda	https://www.ncbi.nlm.nih.gov/assembly/GCA_002287525.1/
Trichinella spiralis	TSPI	0.735	0.017	0.248	Nematoda	https://www.ncbi.nlm.nih.gov/datasets/genome/GCA_001447595.1/
Parascaris univalens	PUNI	0.816	0.036	0.148	Nematoda	https://parasite.wormbase.org/Parascaris_univalens_prjna386823/Info/Index
Brugia malayi	BMAL	0.84	0.015	0.145	Nematoda	https://parasite.wormbase.org/Brugia_malayi_prjna10729/Info/Index/
Pristhionchus maxplancki	PMAX	0.738	0.051	0.211	Nematoda	https://parasite.wormbase.org/Pristionchus_maxplancki_prjeb27334/Info/Index/
Strongyloides ratti	SRAT	0.685	0.034	0.281	Nematoda	https://www.ncbi.nlm.nih.gov/datasets/genome/GCF_001040885.1/
Trichinella natans	TNAT	0.751	0.018	0.231	Nematoda	https://www.ncbi.nlm.nih.gov/datasets/genome/GCA_001447565.2/
Caenorhabditis briggsae	CBRI	0.777	0.028	0.195	Nematoda	http://ftp.ensemblgenomes.org/pub/metazoa/release-52/fasta/caenorhabditis_briggsae/
Pristhionchus pacificus	PPAC	0.786	0.031	0.183	Nematoda	http://pristionchus.org/download/
Caenorhabditis elegans	CELE	0.782	0.024	0.194	Nematoda	https://www.ncbi.nlm.nih.gov/assembly/GCF_000002985.6/
Haemonchus contortus	HCON	0.812	0.018	0.17	Nematoda	https://parasite.wormbase.org/Haemonchus_contortus_prjeb506/Info/Index/
Polyplax serrata	PSER	0.96	0.018	0.022	Psocodea	https://www.ncbi.nlm.nih.gov/datasets/genome/GCA_037055365.1/
Pediculus humanus	PHUM	0.953	0.027	0.02	Psocodea	https://metazoa.ensembl.org/Pediculus_humanus/Info/Index
Homo sapiens	HSAP	1	0	0	Vertebrata	https://www.ensembl.org/Homo_sapiens/Info/Index
Xenopus tropicalis	XTRO	0.995	0.003	0.002	Vertebrata	https://www.ncbi.nlm.nih.gov/assembly/GCF_000004195.4/
Pelodiscus sinensis	PSIN	0.874	0.064	0.062	Vertebrata	https://www.ensembl.org/Pelodiscus_sinensis/Info/Index
Callorhinchus milii	CMIL	0.935	0.012	0.053	Vertebrata	https://www.ensembl.org/Callorhinchus_milii/Info/Index
Anas platyrrhynchos	APLA	0.919	0.006	0.075	Vertebrata	https://www.ensembl.org/Anas_platyrhynchos/Info/Index
Danio rerio	DRER	0.996	0.003	0.001	Vertebrata	https://www.ensembl.org/Danio_rerio/Info/Index
